# Supplementary material for: The Impact of Gold Nanoparticles on Somatic Embryogenesis Using the Example of Arabidopsis thaliana
Source: Int J Mol Sci. 2023 Jun 19;24(12):10356. doi: 10.3390/ijms241210356 (PMC10299670; doi:10.3390/ijms241210356)
Supplement: Supplementary file 1 [file ijms-24-10356-s001.zip]

Archive with 1 entries (1 files):
- ijms-2425463-supplementary.pdf
